# Supplementary material for: Pectobacterium carotovorum Subsp. brasiliense Causing Soft Rot in Eggplant in Xinjiang, China
Source: Microorganisms. 2023 Oct 30;11(11):2662. doi: 10.3390/microorganisms11112662 (PMC10673395; doi:10.3390/microorganisms11112662)
Supplement: Supplementary file 1 [file microorganisms-11-02662-s001.zip]

Archive with 1 entries (1 files):
- microorganisms-2651113-supplementary.pdf
